# Supplementary material for: CircGNB1 facilitates the malignant phenotype of GSCs by regulating miR-515-5p/miR-582-3p-XPR1 axis
Source: Cancer Cell Int. 2023 Jul 5;23:132. doi: 10.1186/s12935-023-02970-2 (PMC10320909; doi:10.1186/s12935-023-02970-2)
Supplement: Supplementary file 6 — Additional file 6. Table S3: The expression of GNB1 originated circRNAs in GSE146463. [file 12935_2023_2970_MOESM6_ESM.xlsx]

## Sheet: circRNAs expression
Supplementary table 3 The expression of GNB1 originated circRNAs in GSE146463
circRNAs	logFC	AveExpr	t	P.Value	adj.P.Val	B
hsa_circ_0009362	3.19859	7.10632	12.6716	2.48e-08	4.02e-05	9.56414
hsa_circ_0006869	2.70446	7.91699	7.15007	1.13e-05	0.000594245	3.70338
hsa_circ_0000008	2.54263	8.06989	8.40847	2.17e-06	0.000252514	5.33482
hsa_circ_0009353	1.81845	6.33824	8.20952	2.78e-06	0.000285001	5.09059
hsa_circ_0009357	1.69679	7.01588	7.9954	3.65e-06	0.00030399	4.82217
hsa_circ_0009360	1.42779	6.9178	9.04053	1.01e-06	0.000213956	6.0789
hsa_circ_0009361	1.32301	7.99893	2.97565	0.0115178	0.0446459	-3.22415
hsa_circ_0009349	1.08411	6.09579	4.98633	0.000311306	0.00405787	0.375475
hsa_circ_0005907	1.04177	7.6532	4.04204	0.00161596	0.0115658	-1.27937
hsa_circ_0000007	0.952982	7.14354	5.2945	0.000186575	0.00292924	0.891077
hsa_circ_0008702	0.918649	7.4936	2.94297	0.0122406	0.0466494	-3.28345
hsa_circ_0009343	0.217175	6.68783	1.20619	0.250865	0.390426	-6.02288
hsa_circ_0009344	0.133478	7.50071	0.783929	0.448198	0.587762	-6.43605

## Sheet: circRNA _ID
circRNAs
hsa_circ_0009356
hsa_circ_0009351
hsa_circ_0009341
mmu_circ_0011493
hsa_circ_0009357
hsa_circ_0009337
hsa_circ_0009350
hsa_circ_0009328
hsa_circ_0009340
hsa_circ_0009361
hsa_circ_0009339
hsa_circ_0111302
hsa_circ_0006869
hsa_circ_0009345
hsa_circ_0111238
hsa_circ_0009330
hsa_circ_0111190
hsa_circ_0009354
hsa_circ_0000007
hsa_circ_0111141
hsa_circ_0009349
hsa_circ_0000008
hsa_circ_0111235
hsa_circ_0009359
hsa_circ_0111272
hsa_circ_0009355
hsa_circ_0111187
hsa_circ_0009360
hsa_circ_0009335
mmu_circ_0011492
mmu_circ_0011496
hsa_circ_0009348
hsa_circ_0009336
hsa_circ_0009352
hsa_circ_0009332
mmu_circ_0011494
hsa_circ_0009358
hsa_circ_0009346
hsa_circ_0111301
hsa_circ_0009353
hsa_circ_0004406
hsa_circ_0009331
hsa_circ_0009342
hsa_circ_0111249
hsa_circ_0009333
hsa_circ_0009325
hsa_circ_0009362
hsa_circ_0009344
hsa_circ_0005907
hsa_circ_0009326
hsa_circ_0009338
hsa_circ_0009329
mmu_circ_0011495
hsa_circ_0009327
hsa_circ_0009347
hsa_circ_0008702
hsa_circ_0141510
hsa_circ_0111140
hsa_circ_0009334
hsa_circ_0009343
